# Supplementary material for: Clonal Diversity of Klebsiella spp. and Escherichia spp. Strains Isolated from Patients with Ventilator-Associated Pneumonia
Source: Antibiotics (Basel). 2021 Jun 5;10(6):674. doi: 10.3390/antibiotics10060674 (PMC8228920; doi:10.3390/antibiotics10060674)
Supplement: Supplementary file 1 [file antibiotics-10-00674-s001.zip]

Archive with 1 entries (1 files):
- antibiotics-1240733-supplementary.xlsx
