# Supplementary material for: Clonal Diversity of Klebsiella spp. and Escherichia spp. Strains Isolated from Patients with Ventilator-Associated Pneumonia
Source: Antibiotics (Basel). 2021 Jun 5;10(6):674. doi: 10.3390/antibiotics10060674 (PMC8228920; doi:10.3390/antibiotics10060674)
Supplement: Supplementary file 1 [file antibiotics-10-00674-s001.zip › antibiotics-1240733-supplementary.xlsx]

## Sheet: List1
Patient code	Bacterial species	THROAT	Date of sample collection		Date of VAP diagnosis		ENDO	Date of sample collection
PAT 1	KLPN				2018-03-28		ENDO	2018-04-16
PAT 2	KLPN	THROAT	2018-09-19		2018-09-20
PAT 3	KLPN	THROAT	2018-10-07		2018-10-08
PAT 4	KLPN	THROAT	2019-03-07		2019-03-08		ENDO	2019-03-11
	KLPN				2019-03-08		ENDO	2019-03-14
	ESHE	THROAT	2019-03-07		2019-03-08		ENDO	2019-03-11
PAT 5	KLPN				2019-06-18		ENDO	2019-06-19
PAT 6	KLPN				2019-07-09		ENDO	2019-07-10
	ESCO	THROAT	2019-07-04		2019-07-09
PAT 7	KLPN	THROAT	2019-08-29		2019-08-29		ENDO	2019-09-02
PAT 8	KLPN	THROAT	2019-09-21		2019-09-29		ENDO	2019-09-30
	KLPN	THROAT	2019-09-26		2019-09-29		ENDO	2019-10-21
	KLVA				2019-09-29		ENDO	2019-10-29
	KLVA				2019-09-29		ENDO	2019-11-11
PAT 9	KLPN	THROAT	2020-01-20		2020-01-24		ENDO	2020-02-03
	KLPN	THROAT	2020-01-23		2020-01-24		ENDO	2020-02-10
	KLPN				2020-01-24		ENDO	2020-02-24
PAT 10	KLPN	THROAT	2020-02-05		2020-02-06
	KLVA				2020-02-06		ENDO	2020-02-10
PAT 11	KLPN				2020-05-10		ENDO	2020-05-11
PAT 12	KLPN	THROAT	2020-05-25		2020-05-26		ENDO	2020-06-01
	KLPN				2020-05-26		ENDO	2020-06-03
	KLPN				2020-05-26		ENDO	2020-06-04
	KLPN				2020-05-26		ENDO	2020-06-12
PAT 13	KLVA	THROAT	2018-08-20		2018-08-23		ENDO	2018-08-23
PAT 14	KLVA	THROAT	2018-10-08		2018-10-10		ENDO	2018-10-11
PAT 15	KLVA				2019-05-29		ENDO	2019-06-10
	KLVA				2019-05-29		ENDO	2019-06-11
PAT 16	KLOX	THROAT	2018-11-15		2018-11-18		ENDO	2018-11-19
	KLOX				2018-11-18		ENDO	2018-11-22
PAT 17	KLOX	THROAT	2019-06-29		2019-07-01		ENDO	2019-07-02
PAT 18	ESCO	THROAT	2018-02-07		2018-02-08		ENDO	2018-02-09
PAT 19	ESCO				2019-05-16		ENDO	2019-05-19
	ESCO				2019-05-16		ENDO	2019-05-20
PAT 20	ESHE	THROAT	2018-07-23		2018-07-24		ENDO	2018-07-23
